# Supplementary material for: Histological Assessment of Intestinal Changes Induced by Liquid Whey-Enriched Diets in Pigs
Source: Vet Sci. 2025 Jul 30;12(8):716. doi: 10.3390/vetsci12080716 (PMC12390096; doi:10.3390/vetsci12080716)
Supplement: Supplementary file 1 [file vetsci-12-00716-s001.zip]

Archive with 1 entries (1 files):
- vetsci-3665922-supplementary.pdf
